# Supplementary material for: In silico Transcriptional Regulatory Networks Involved in Tomato Fruit Ripening
Source: Front Plant Sci. 2016 Aug 30;7:1234. doi: 10.3389/fpls.2016.01234 (PMC5003879; doi:10.3389/fpls.2016.01234)
Supplement: Supplementary Table 4 — The 193 modules detected in our data. [file Table4.XLS]

## Sheet: Sheet1
Transcript_ID	Module	FC_(Turner vs. Breaker)	FC_(Pink vs. Breaker)	FC_(RedRipe vs. Breaker)
20240076	0	-3.39	-3.2	-2.11
20246299	0	-2.15	-3.26	-1.81
20249125	0	-2.61	-4.2	-2.03
20253961	0	-3.37	-2.52	-1.82
20259427	0	-3.61	-3.6	-2.01
20260449	0	-3.28	-2.76	-1.82
20265374	0	-1.29	-2.2	-1.71
20267475	0	-2.62	-3.61	-2.91
20270057	0	-3.3	-2.98	-2.1
20270800	0	-2.77	-2.75	-1.72
20270929	0	-2.72	-3.01	-1.3
20275781	0	-2.41	-2.94	-1.12
20280856	0	-3.05	-3.37	-2.02
20307087	0	-3.08	-3.46	-2.05
20311893	0	-2.01	-2.74	-1.06
20322969	0	-2.88	-2.2	-2.23
20326244	0	-2.9	-4.05	-1.75
20330526	0	-3.13	-3.7	-1.02
20348209	0	-3.94	-2.24	-1.08
20350205	0	-3.38	-3.34	-2.95
20356374	0	-3.48	-3.32	-1.83
20358889	0	-3.27	-2.96	-1.03
20359757	0	-3.29	-3.41	-1.38
20360079	0	-3.24	-1.23	-2.58
20361833	0	-2.95	-3.47	-1.52
20380386	0	-4.41	-2.96	-1.87
20382495	0	-2.57	-2.41	-1.16
20384005	0	-2.71	-3.65	-1.36
20384777	0	-2.58	-3.21	-1.29
20386451	0	-4.58	-2.92	-2.61
20386660	0	-3.01	-1.73	-2.22
20387216	0	-3.03	-3.23	-1.03
20404585	0	-2.1	-3.17	-2.78
20415172	0	-1.69	-3.34	-1.66
20418960	0	-3.08	-2.63	-1.3
20419084	0	-3.2	-1.93	-2.71
20419415	0	-3.32	-2.47	-1.66
20429105	0	-3.1	-2.38	-1.19
20234410	1	-3.82	-8.19	-1.18
20234453	1	-5.95	-5.38	1.9
20234833	1	-4.14	-4.94	3.1
20244402	1	-4.39	-6.45	4.92
20253437	1	-3.75	-6.18	1.66
20267117	1	-6.28	-2.82	5.33
20269578	1	-5.5	-5.43	4.26
20270473	1	-5.02	-3.33	9.14
20278831	1	-6.52	-4.62	1.14
20294810	1	-4.74	-5.62	2.01
20303087	1	-8.48	-6.46	6.25
20303779	1	-7.61	-5.08	3.46
20304279	1	-7.02	-4.66	4.34
20318091	1	-6.38	-6.01	1.65
20329617	1	-5.88	-7.17	3.43
20332467	1	-5.02	-2.08	-1.91
20340656	1	-5.94	-2.72	1.26
20347390	1	-4.72	-4.39	1.94
20360655	1	-5.8	-7.71	9.96
20365538	1	-5.73	-5.85	3.85
20375161	1	-4.13	-4.76	-1.17
20397577	1	-5.26	-4.32	4.12
20426729	1	-5.41	-6.65	1.64
20257994	2	-4.21	-4.64	-1.19
20266039	2	-3.6	-3.67	-3.98
20279346	2	-4.68	-4.21	-1.01
20279994	2	-5.8	-4.24	1.82
20287711	2	-4.12	-5.47	-4.6
20294105	2	-7.4	-4.59	-1.34
20295891	2	-3.91	-5.29	-1.13
20306879	2	-3.59	-5.35	-1.98
20308613	2	-2.94	-3.86	-5
20322172	2	-6.78	-3.81	-2.07
20335788	2	-4.59	-6.63	-2.97
20350538	2	-4.59	-2.33	-1.64
20363437	2	-2.79	-4.75	-2.41
20366570	2	-3.72	-6.22	-2.66
20372827	2	-4.08	-4.69	1.59
20383327	2	-5.05	-2.08	-1.81
20388922	2	-2.85	-4.14	-2.33
20389360	2	-3.93	-2.53	-4.02
20403608	2	-3.51	-4.33	-2.73
20406933	2	-6.14	-5.95	-2.92
20411340	2	-4.99	-5.89	-3.48
20421750	2	-5.83	-4.52	-2.15
20421853	2	-6.36	-6.4	-3.09
20434705	2	-3.67	-3.52	-2.17
20435060	2	-4.82	-3.24	-2
20435842	2	-4.63	-4.73	-2.04
20235599	3	-1.15	2.08	2.01
20236525	3	-1.09	2.34	1.65
20239783	3	-1.06	1.21	2.31
20245032	3	-1.12	1.68	2.03
20246973	3	-1.08	2.23	1.81
20249362	3	-1.03	1.96	2.25
20254688	3	-1.05	2.5	1.19
20256233	3	-1.31	1.27	2.56
20262529	3	-1.2	4	3.28
20264355	3	-1.22	2.11	1.3
20265946	3	-1.31	3.05	2.84
20270124	3	-1.07	2.21	1.41
20283753	3	-1.02	1.45	4.08
20289014	3	-1.07	2.61	2.18
20299575	3	-1.16	2.61	1.6
20299709	3	-1.32	1.31	3.91
20313008	3	-1.25	2.22	2.41
20324711	3	-1.24	2.33	2.22
20327056	3	-1.44	3.15	2.91
20333631	3	-1.14	1.84	2.13
20334866	3	-1.12	1.2	2.02
20337229	3	-1.04	3.26	1.62
20338834	3	-1.34	3.81	1.03
20341446	3	-1.1	3.99	1.26
20352690	3	-1.02	1.68	2.86
20366357	3	-1.16	2.27	1.78
20375980	3	-1.05	3.02	1.54
20378561	3	-1.14	2.16	1.11
20384149	3	-1.02	1.32	3.43
20408896	3	-1.09	1.85	3.19
20429627	3	-1.02	2.76	1.02
20432832	3	-1.09	2.5	2.13
20432843	3	-1.31	1.6	3.03
20437112	3	-1.21	3.04	1.09
20231805	4	-2.46	-1.7	-1.62
20238692	4	-2.28	-1.1	-1.47
20239385	4	-2.15	-1.37	-1.02
20244411	4	-2.54	-2.71	-1.43
20248571	4	-2.34	-2.26	-1.24
20253496	4	-2.18	-2.67	-1.2
20270356	4	-1.83	-2.35	-1.6
20275851	4	-2.3	-2.61	-1.33
20275933	4	-2.33	-2.86	-1.5
20277100	4	-1.46	-2.67	-1.79
20286744	4	-2.33	-2.6	-1.81
20294574	4	-2.38	-2.5	-1.63
20300381	4	-2.08	-2.21	-1.02
20307371	4	-2.17	-3.26	-1.28
20307658	4	-2.19	-2.23	-1.58
20322164	4	-2.51	-1.09	-1.22
20325425	4	-2.83	-1.75	-1.15
20330080	4	-2.18	-2.98	-1.27
20332679	4	-1.47	-2.33	-1.18
20339203	4	-1.41	-2.62	-1.39
20339681	4	-2.71	-2.01	-1.52
20340127	4	-2.28	-1.84	-1.7
20340982	4	-1.93	-2.2	-1.39
20342685	4	-4	-2.1	-1.72
20345260	4	-2.3	-1.67	-1.6
20352924	4	-2.05	-1.66	-1.73
20353418	4	-1.93	-2.72	-1.45
20364164	4	-2.89	-2.4	-1.79
20372574	4	-1.21	-2.87	-1.56
20385246	4	-2.29	-1.14	-1.6
20390502	4	-2.04	-1.52	-1.71
20397914	4	-1.12	-2.11	-1.26
20404873	4	-2.24	-2.56	-1.21
20409283	4	-3.04	-1.14	-1.03
20410139	4	-2.09	-2.36	-1.62
20412434	4	-3.07	-2.5	-1.59
20413219	4	-2.6	-1.66	-1.41
20415716	4	-2.24	-2.34	-1.66
20421796	4	-1.5	-2.8	-1.71
20433463	4	-2.23	-1.84	-1.32
20236034	5	-2.41	-2.07	1.14
20241593	5	-1.71	-2.12	1.48
20243567	5	-2.13	-1.89	1.23
20250387	5	-1.92	-2.02	1.37
20250422	5	-2.74	-2.04	1.16
20252397	5	-2.67	-1.64	1.23
20253591	5	-1.79	-2.29	1.12
20253773	5	-2.33	-1.34	1.51
20258413	5	-1.78	-2.57	1.42
20264592	5	-1.71	-2.06	1.46
20265270	5	-1.68	-2.59	1.28
20279611	5	-2.36	-2.35	1
20282650	5	-1.88	-2.59	1.37
20285568	5	-1.72	-2.55	1.54
20290325	5	-2.34	-2.24	1.31
20306013	5	-2.4	-1.71	1.13
20308131	5	-1.81	-2.59	1.12
20312933	5	-2.23	-1.83	1.38
20315749	5	-2.13	-1.79	1.01
20328306	5	-1.63	-2.21	1.35
20329096	5	-2.1	-2.09	1.27
20329754	5	-1.46	-2.07	1.04
20331712	5	-2.06	-2.29	1.31
20332871	5	-2	-1.57	1.28
20341017	5	-1.57	-2.06	1.17
20346032	5	-2.52	-1.54	1.13
20351659	5	-1.89	-2.18	1.15
20352441	5	-2.03	-1.62	1.58
20354251	5	-2.15	-1.76	1.2
20360463	5	-2.54	-2.15	1.55
20395140	5	-2.03	-1.76	1.42
20404255	5	-1.86	-2.33	1.85
20407666	5	-2.37	-1.48	1.03
20424384	5	-2.56	-2.04	1.15
20428163	5	-2.34	-2.12	1.42
20431284	5	-1.92	-2.22	1.24
20233246	6	-5.2	-1.93	1.12
20233906	6	-3.62	-2.09	1.15
20236299	6	-4.52	-2.15	1.12
20237328	6	-5.71	-2.24	1.23
20243358	6	-4.65	-2.32	1.09
20247701	6	-4.32	-2.31	1.39
20250071	6	-3.66	-2.43	1.12
20260431	6	-4.19	-2.21	1.15
20263375	6	-3.93	-1.97	1.36
20276245	6	-4.51	-2.48	1
20278180	6	-4.83	-2	1.15
20279872	6	-2.54	-2.27	1.19
20280140	6	-2.95	-1.68	1.29
20287399	6	-3.65	-2	1
20299982	6	-5.38	-2.22	1.05
20302878	6	-4.42	-1.98	1.13
20305305	6	-4.4	-2.04	1.21
20314575	6	-3.38	-2.41	1.07
20329899	6	-3.47	-2.06	1.16
20346208	6	-4.25	-2.05	1.4
20347926	6	-3.79	-1.64	1.13
20348091	6	-4.13	-1.89	1.23
20354696	6	-3.55	-2.08	1.14
20364853	6	-4.96	-2.08	1.2
20370432	6	-5.12	-2.11	1.09
20372642	6	-4.74	-1.89	1.13
20378530	6	-4.32	-2.05	1.23
20380317	6	-4.24	-2.24	1.18
20384656	6	-3.34	-1.98	1.21
20389249	6	-3.48	-2.44	1.02
20389995	6	-3.35	-1.97	1.37
20397727	6	-4.28	-2.33	1.32
20401169	6	-4.33	-1.96	1.17
20407517	6	-3.18	-2.51	1.19
20410990	6	-4.71	-2.08	1.49
20415489	6	-3.38	-2.28	1.08
20425200	6	-5.83	-1.83	1.28
20425745	6	-5.15	-2.43	1.18
20429728	6	-4.54	-2	1.14
20432614	6	-4.21	-1.87	1.18
20239374	7	-2.7	-2.46	1.36
20275052	7	-2.83	-1.44	1.01
20278170	7	-3.05	-2.14	1.42
20295525	7	-3.01	-3.39	1.18
20298660	7	-2.62	-2.84	1.36
20302405	7	-1.4	-2.49	1.16
20308232	7	-2.16	-2.22	1.21
20310730	7	-2.29	-1.13	1.24
20315437	7	-2.01	-2.86	1.47
20316325	7	-2.35	-2.77	1.11
20321840	7	-3.11	-3.18	1.07
20329107	7	-2	-3.04	1.08
20337737	7	-2.16	-1.05	1.05
20338403	7	-2.86	-2.21	1.04
20345337	7	-1.78	-2.65	1.08
20349345	7	-1.87	-2.07	1.08
20354986	7	-2.51	-2.18	1.46
20371508	7	-2.24	-1.65	1.2
20373932	7	-1.33	-2.54	1.01
20378355	7	-1.78	-2.36	1.07
20397527	7	-1.6	-2.64	1.11
20399165	7	-3.12	-2.06	1.06
20401552	7	-3	-2.37	1.07
20408344	7	-2.41	-2.07	1.01
20408624	7	-2.3	-2.03	1.33
20410546	7	-1.91	-2	1.11
20417023	7	-1.54	-2.36	1.09
20418249	7	-3.16	-1.77	1.39
20421747	7	-2.86	-1.35	1.2
20423557	7	-1.95	-2.45	1.03
20429004	7	-1.46	-3.09	1.12
20433754	7	-1.76	-2.3	1.18
20231759	8	-2.46	-1.86	1.29
20236475	8	-1.42	-2.19	1.73
20253984	8	-1.51	-2.05	1.17
20256174	8	-2.12	-2.26	1.34
20265704	8	-2.82	-2.25	1.26
20278193	8	-1.69	-2.06	1.19
20278268	8	-1.86	-2.41	1.15
20281210	8	-2.56	-2.15	1.46
20283241	8	-2.22	-2.48	1.3
20283679	8	-2.32	-2.52	1.37
20298413	8	-2.72	-2.54	1.11
20298428	8	-2.18	-2.33	1.51
20305294	8	-2.39	-2.12	1.01
20307896	8	-2.24	-1.58	1.17
20308462	8	-1.98	-2.76	1.41
20311565	8	-2.03	-2.63	1.34
20318358	8	-2.31	-2.23	1.59
20325719	8	-2.23	-2.17	1.6
20334838	8	-2.57	-2.7	1.3
20336027	8	-2.36	-1.65	1.03
20340849	8	-2.03	-2.55	1.03
20343635	8	-2.06	-1.95	1.8
20349341	8	-2.13	-2.27	1.41
20353028	8	-2.01	-2.3	1.19
20354374	8	-1.76	-2.01	1.43
20361627	8	-2.61	-1.95	1.72
20374176	8	-2.33	-2.34	1.15
20380159	8	-1.66	-2.42	1.02
20383705	8	-2.21	-1.99	1.4
20399236	8	-1.81	-2.29	1.49
20406334	8	-2.11	-2.24	1.58
20409895	8	-2.15	-2	1.02
20410342	8	-2.21	-2.44	1.17
20413509	8	-2.32	-1.75	1.33
20418127	8	-2.35	-2.22	1.57
20425024	8	-1.79	-2.43	1.66
20425179	8	-2.88	-2.25	1.68
20435630	8	-2.48	-1.63	1.44
20234508	9	-1.91	-3.1	1.33
20240451	9	-2.64	-2.35	1.35
20242955	9	-2.76	-3.06	1.37
20251966	9	-2.66	-1.72	1.01
20253375	9	-2.29	-3.01	1.39
20257732	9	-2.4	-3.43	1.04
20259431	9	-2.91	-3.33	1.07
20259585	9	-2.63	-2.05	1.32
20263142	9	-2.86	-1.98	1.28
20268708	9	-2.78	-2.74	1.08
20273924	9	-2.23	-2.33	1.37
20276284	9	-2.16	-2.85	1.14
20277854	9	-2.5	-2.5	1.05
20283971	9	-2.08	-3.23	1.17
20298222	9	-3.04	-1.77	1.35
20302383	9	-2.91	-2.74	1.48
20305763	9	-1.8	-3.06	1.01
20317237	9	-2.93	-2.71	1.29
20318341	9	-2.15	-2.28	1.11
20322982	9	-2.05	-1.79	1.24
20322989	9	-2.44	-2.29	1.32
20331622	9	-2.61	-2.78	1.8
20341501	9	-2.98	-2.36	1.31
20349693	9	-3.4	-2.41	1.78
20355504	9	-1.91	-2.31	1.24
20361740	9	-2.73	-2.29	1.31
20367366	9	-3.3	-1.88	1.6
20375516	9	-2.72	-2.75	1.34
20382291	9	-2.03	-2.97	1.48
20393308	9	-2.25	-2.38	1.43
20394754	9	-2.21	-2.11	1.1
20396409	9	-2.95	-2.37	1.12
20396839	9	-3.01	-2.78	1.13
20401018	9	-3.15	-2.55	1.58
20406429	9	-1.33	-3.73	1.11
20411459	9	-2.15	-2.34	1.14
20412113	9	-1.78	-3.03	1.48
20412165	9	-2.3	-2.13	1.15
20414130	9	-1.75	-2.61	1.4
20414511	9	-2.89	-1.35	1.4
20423630	9	-2.89	-1.77	1.28
20428618	9	-2.59	-2.52	1.28
20230781	10	-2.71	-2.51	-1.13
20237314	10	-2.95	-1.71	-1.27
20244451	10	-3.81	-2.8	-1.08
20245113	10	-2.69	-2.89	-1.73
20265983	10	-4.08	-3.67	-1.13
20277634	10	-2.47	-3.11	-1.01
20284298	10	-2.44	-2.86	-1.05
20288561	10	-3.67	-3.12	-1.24
20289689	10	-2.67	-2.7	-1.08
20294352	10	-2.72	-2.18	-1.28
20303038	10	-2.51	-3.16	-1.28
20307593	10	-3.73	-2.15	-1.11
20313185	10	-2.38	-2.9	-1.32
20318037	10	-3.66	-2.7	-1.18
20323398	10	-4.31	-3.16	-1.58
20323954	10	-2.56	-3.5	-1.27
20328243	10	-2.8	-3.24	-1.21
20351751	10	-2.55	-2.05	-1.56
20362678	10	-3.38	-2.51	-1.26
20374046	10	-2.07	-2.8	-1.42
20381796	10	-3.28	-2.99	-1.15
20382127	10	-2.77	-4.92	-1.28
20382604	10	-2.91	-1.59	-1.43
20383881	10	-2.45	-2.84	-1.2
20386311	10	-2.6	-3.34	-1.14
20391982	10	-2.63	-3.57	-1.42
20392343	10	-3.48	-3.32	-1.17
20393163	10	-3.58	-2.21	-1.4
20401764	10	-2.53	-2.75	-1.4
20402234	10	-3.35	-2.16	-1.44
20415355	10	-2.87	-3.04	-1.24
20425700	10	-3.36	-2.33	-1.2
20435698	10	-2.8	-3.31	-1.22
20239491	11	-2.01	-2.11	1.18
20244299	11	-3.89	-2.89	1.05
20250574	11	-2.78	-4.63	1.24
20251466	11	-2.57	-2.83	1.67
20253697	11	-2.97	-2.38	1.12
20262336	11	-2.38	-3.04	1.35
20262495	11	-2.96	-3.11	1.03
20264631	11	-3.82	-2.94	1.5
20267665	11	-4.43	-2.37	1.39
20270890	11	-1.75	-2.56	2.05
20275153	11	-2.03	-3.55	1.59
20277531	11	-2.38	-3.24	1.53
20286016	11	-3.88	-2.79	1.18
20291439	11	-1.81	-2.1	1.22
20294087	11	-1.72	-4.02	1.3
20296551	11	-2.58	-1.39	1.62
20296566	11	-3.79	-1.6	1.13
20302492	11	-3.9	-2.18	1.27
20313819	11	-3.14	-2.66	1.41
20314963	11	-1.49	-2.62	1.46
20315154	11	-3.43	-2.78	1.05
20318142	11	-1.59	-4.18	1.57
20332688	11	-2.92	-3.06	1.07
20333076	11	-5.26	-2.38	1.37
20337586	11	-3.65	-2.6	1.69
20345131	11	-3.59	-3.11	1.38
20346858	11	-3.45	-2.13	1.43
20364144	11	-3.44	-2.24	1.5
20369645	11	-3.29	-2.01	1.32
20370514	11	-2.81	-3.16	1.31
20384700	11	-3.4	-1.15	1.23
20386081	11	-3.59	-2.13	1.48
20390234	11	-2.54	-2.91	1.13
20390929	11	-3.12	-1.75	1.69
20391499	11	-2.87	-1.76	1.15
20398035	11	-4.57	-4.25	1.4
20404434	11	-2.12	-2.85	1.17
20412931	11	-2.89	-3.58	1.24
20425009	11	-3.34	-2.05	1.27
20425395	11	-3.37	-2.51	1.61
20432385	11	-3.56	-3.11	1.16
20435244	11	-3.4	-2.28	1.14
20231509	12	-2.66	-4.11	2.03
20235944	12	-2.36	-1.68	1.4
20239186	12	-1.59	-2.23	1.65
20241982	12	-2.56	-1.81	1.29
20255235	12	-2.69	-2.36	1.42
20271278	12	-3.22	-2.51	1.55
20273843	12	-2.22	-2.84	1.5
20277344	12	-3.1	-2.74	1.83
20285403	12	-2.13	-2.09	1.62
20288918	12	-2.13	-1.62	2.15
20294216	12	-4.16	-2.15	1.58
20304559	12	-2.63	-1.94	2.12
20308634	12	-3.04	-1.6	1.16
20328411	12	-2.24	-1.92	1.6
20335225	12	-4.07	-2.39	1.61
20357327	12	-2.85	-3.61	2.05
20369830	12	-2.54	-3	1.37
20370520	12	-2.35	-2.17	2.01
20377417	12	-2.63	-2.6	1.53
20392789	12	-2.91	-2.73	1.66
20411918	12	-2.32	-2.94	1.55
20427444	12	-2.96	-2.94	1.49
20428660	12	-2.43	-2.37	2.24
20235842	13	-4.84	-2.49	-1.52
20240289	13	-4.21	-3.25	-1.3
20240924	13	-2.8	-5.17	-1.2
20241306	13	-2.84	-3.97	-1.33
20244955	13	-4.39	-3.95	-1.12
20252711	13	-3.27	-2.12	-1.76
20253806	13	-2.67	-5.18	-1.63
20254826	13	-4.24	-2.83	-1.13
20265782	13	-2.1	-3.97	-1.69
20268695	13	-2.63	-3.68	-1.02
20272680	13	-2.43	-5.08	-2.02
20278924	13	-5.47	-2.16	-1.45
20278976	13	-4.87	-3.15	-1.28
20279300	13	-3.84	-4.24	-1.6
20283856	13	-3.62	-3.63	-1.05
20285261	13	-2.68	-2.32	-1.59
20286876	13	-3.29	-2.57	-1.04
20287530	13	-3.44	-3.28	-1.95
20291739	13	-2.18	-5.06	-1.05
20299138	13	-4.29	-4	-1.93
20303200	13	-3.5	-4.16	-1.35
20304447	13	-4.29	-4.68	-1.83
20307926	13	-3.39	-5.27	-1.49
20308955	13	-4.33	-3.03	-1.47
20311361	13	-4.21	-1.95	-1.06
20313021	13	-2.82	-6.5	-1.1
20314915	13	-3.49	-3.3	-1.65
20320699	13	-5.44	-2.17	-1.21
20323352	13	-2.95	-1.21	-1.61
20334727	13	-2.82	-1.98	-1.43
20338710	13	-3.62	-5.45	-1.24
20339223	13	-2.85	-1.3	-1.42
20343488	13	-4.36	-5.27	-1.71
20346279	13	-2.35	-4.74	-1.35
20353918	13	-5.83	-4.91	-1.67
20358776	13	-3.57	-4.61	-1.1
20366883	13	-4.38	-4.52	-1.62
20378252	13	-4.58	-3.76	-1.4
20381762	13	-2.34	-3.14	-1.27
20382674	13	-3.16	-5.34	-1.89
20383462	13	-3.2	-3.89	-1.56
20386448	13	-4.4	-6.01	-1.35
20408044	13	-3.69	-3.92	-1.27
20411653	13	-6.81	-3.17	-1.54
20413054	13	-4.49	-2.88	-1.35
20413363	13	-3.01	-2.83	-1.67
20415390	13	-5.97	-4.18	-1.29
20424468	13	-2.67	-3	-1.42
20425130	13	-4.28	-3.05	-1.3
20426480	13	-2.46	-4.91	-1.99
20427788	13	-4.81	-4.71	-1.29
20429826	13	-3.82	-3.7	-1.61
20229546	14	-2.41	-1.45	1.56
20242639	14	-2.4	-2.14	5.9
20250767	14	-2.6	-3.05	1.32
20256478	14	-3.44	-3.02	4.95
20263968	14	-3.29	-2.47	7.13
20272892	14	-2.37	-3.68	5.09
20279910	14	-2.15	-2.62	2.83
20281317	14	-2.58	-3.67	1.83
20281430	14	-3.38	-3.26	5.18
20282690	14	-1.79	-3.99	5.95
20290355	14	-3.81	-3.5	5.13
20292749	14	-1.87	-3.54	3.75
20294447	14	-3.84	-2.85	2.4
20323654	14	-2.54	-1.13	5.1
20327371	14	-2.5	-2.99	7.13
20359845	14	-2.13	-2.56	4.17
20369450	14	-2.79	-2.47	4.06
20377881	14	-2.89	-2.99	3.07
20382441	14	-3.4	-2.71	2.84
20395847	14	-2.43	-2.85	6.58
20407275	14	-1.14	-3.29	4.77
20411452	14	-1.53	-2.19	2.22
20420151	14	-2.81	-2.25	4.35
20433934	14	-1.55	-1.77	2.82
20435114	14	-2.42	-3.5	4.23
20239419	15	-1.26	-1.11	3.03
20250758	15	-1.25	-1.15	2.49
20252572	15	-1.22	-1.02	2.82
20253201	15	-1.17	-1.1	2.58
20256030	15	-1.01	-1.04	3.06
20266490	15	-1.11	-1.17	3.49
20266752	15	-1.02	-1.31	3.69
20269012	15	-1.02	-1.11	3.84
20277144	15	-1.05	-1.05	3.13
20286775	15	-1.04	-1.16	3.56
20293198	15	-1.13	-1.01	4.03
20309054	15	-1.18	-1.2	2.99
20312774	15	-1.25	-1.14	2.57
20319720	15	-1.02	-1.09	2.89
20325526	15	-1.23	-1.02	3.73
20337270	15	-1.09	-1.04	3.1
20344186	15	-1.22	-1.03	3.77
20345184	15	-1.08	-1.15	4.02
20361547	15	-1.21	-1.28	3.64
20363130	15	-1.04	-1.13	2.77
20370534	15	-1.25	-1.35	2.99
20373828	15	-1.08	-1.1	3.98
20376821	15	-1.37	-1.13	3.36
20386177	15	-1.03	-1.12	4.43
20421573	15	-1.43	-1.09	3.74
20425351	15	-1.14	-1.04	3.27
20235343	16	-1.88	-3.82	-1.46
20241563	16	-3.69	-4.76	-1.66
20253214	16	-5.5	-7.49	-1
20253946	16	-3.32	-3.16	-1.66
20263501	16	-5.63	-7.33	-1.48
20272291	16	-4.9	-3.57	-1.29
20274246	16	-8.54	-7.37	-1.23
20288536	16	-7.6	-4.94	-1.41
20296014	16	-1.28	-5.63	-1.27
20302654	16	-4.89	-5.12	-1.18
20305213	16	-2.16	-8.35	-1.47
20313459	16	-6.56	-4.21	-1.21
20319057	16	-6.44	-7.15	-1.36
20323861	16	-6.99	-5.3	-1.35
20328479	16	-4.2	-5.05	-1.64
20337809	16	-5.67	-2.82	-1.51
20346054	16	-7.06	-2.42	-1.2
20350524	16	-8.16	-6.37	-1.29
20351760	16	-3.66	-3.04	-1.21
20360908	16	-5.99	-4.76	-1.73
20363360	16	-5.09	-4.52	-1.14
20365131	16	-2.14	-5.47	-1.02
20376556	16	-6.83	-5.45	-1.08
20381974	16	-7.17	-4.77	-1.36
20388820	16	-6.71	-7.43	-1.53
20391052	16	-2.97	-5.77	-1.32
20393661	16	-3.7	-5.79	-1.61
20416016	16	-7.3	-2.13	-1.6
20418416	16	-8.02	-6.33	-1.56
20421533	16	-9.11	-4.96	-1.08
20429148	16	-5.91	-2.44	-1.41
20435264	16	-4.27	-5.77	-1.57
20231845	17	-1.29	-1.39	-2.02
20239056	17	-1.75	-1.21	-2.04
20241131	17	-1.61	-1.86	-2.17
20251530	17	-2.25	-1.04	-2.13
20253320	17	-1.88	-1.61	-2.39
20254610	17	-1.37	-1.32	-2.9
20258330	17	-1.61	-1.89	-2.2
20263049	17	-1.59	-1.75	-2.48
20272141	17	-1.63	-1.5	-2.41
20279697	17	-1.34	-1.4	-2.37
20284013	17	-1.07	-1.02	-2.38
20285918	17	-1.76	-1.37	-2.38
20301131	17	-1.6	-1.87	-2.47
20302246	17	-1.25	-1.69	-2.03
20306615	17	-1.89	-1.32	-2.53
20306949	17	-2.08	-1.49	-2.16
20307381	17	-1.63	-1.65	-2.14
20309301	17	-1.92	-1.88	-2.17
20313640	17	-1.18	-1.27	-2.09
20316122	17	-1.85	-1.65	-2.25
20322809	17	-1.5	-1.82	-2.16
20326395	17	-1.43	-1.02	-2.38
20343790	17	-1.42	-1.7	-2.05
20344627	17	-1.33	-1.29	-2.25
20346745	17	-1.78	-1.71	-2.12
20349237	17	-1.95	-1.73	-2.11
20354058	17	-1.09	-1.05	-2.39
20355473	17	-1.5	-1.82	-2.09
20367251	17	-1.25	-1.27	-2.44
20370732	17	-1.24	-1.27	-2.04
20374056	17	-1.36	-1.33	-2.72
20383340	17	-1.22	-1.26	-2
20384293	17	-1.11	-1.63	-2.2
20392660	17	-1.55	-1.55	-2.4
20393694	17	-1.18	-1.17	-2.44
20402609	17	-1.28	-1.33	-2.02
20403616	17	-1.78	-1.34	-2.07
20403735	17	-2.19	-1.42	-2.79
20408867	17	-1.3	-1.57	-2.29
20422354	17	-1.74	-1.84	-2.24
20426282	17	-1.1	-1	-2.19
20428836	17	-1.72	-1.45	-2.01
20437012	17	-1.29	-1.31	-2.37
20437046	17	-1.12	-1.59	-2.08
20437052	17	-1.34	-1.44	-2.41
20437072	17	-1.84	-1.7	-2.74
20232334	18	-2.93	-9.14	-1.58
20243155	18	-11	-7.83	-1.65
20257468	18	-8.69	-9.03	-1.67
20260008	18	-9.62	-11.56	-1.51
20271001	18	-3.09	-4.35	-1.43
20272376	18	-9.84	-11.2	-1.74
20274157	18	-9.69	-8.31	-1.14
20282749	18	-12.51	-13.84	-1.75
20285197	18	-5.31	-8.79	-1.28
20287447	18	-6.62	-14.09	-2.54
20295840	18	-11.27	-11.86	-1.04
20307467	18	-6.52	-3.96	-1.5
20313030	18	-10.39	-6.65	-1.41
20313071	18	-14.74	1.11	-1.59
20314024	18	-9.27	-10.55	-1.57
20323286	18	-7.71	-6.34	-1
20326510	18	-9.6	-12.22	-1.06
20331985	18	-10.44	-6.85	-1.7
20340484	18	-8.24	-15.51	-1.51
20347554	18	-10.85	-9.29	-1.61
20348393	18	-4.79	-7.46	-1.07
20348880	18	-9.67	-6.94	-1.75
20350923	18	-3.31	-11.3	-1.53
20377849	18	-5.33	-8.59	-1.55
20377857	18	-9.27	-1.08	-1.72
20377985	18	-4.19	-11.86	-1.62
20378652	18	-8.15	-16.44	-1.01
20390679	18	-3.84	-6.32	-1.16
20402327	18	-11.09	-7.93	-1.07
20404217	18	-9	-5	-1.51
20411913	18	-12.31	-10.83	-1.62
20414690	18	-7.1	-10.64	-1.06
20427173	18	-10.18	-4.17	-1.97
20429804	18	-16.97	-7.48	-1.6
20432585	18	-7.65	-13.39	-1.54
20434209	18	-4.92	-9.14	-2.06
20232262	19	-4.39	-2.92	1.52
20232726	19	-5.31	-3.18	1.18
20264019	19	-6.68	-3.57	1.73
20264056	19	-5.41	-4.22	1.48
20268652	19	-5.83	-4.94	1.17
20270967	19	-4.52	-5	1.42
20282186	19	-3.83	-4.13	1.69
20286713	19	-3.19	-3.73	1.24
20287774	19	-4.97	-6.13	1.78
20288121	19	-4.09	-5.74	1.08
20293712	19	-3.74	-3.94	1.14
20297504	19	-3.74	-4.46	1.05
20318885	19	-5.84	-4.44	1.32
20324178	19	-3.99	-2.99	1.56
20326564	19	-6.28	-3.34	1.62
20334510	19	-4.56	-4.98	1.32
20345565	19	-3.56	-2.8	1.68
20365750	19	-3.58	-3.3	1.74
20380221	19	-4.21	-3.15	1.25
20388955	19	-3.83	-6.45	1.14
20391525	19	-3.56	-4.3	1.22
20396757	19	-4.52	-4.02	1.64
20399784	19	-4.67	-3.76	1.07
20402616	19	-4.54	-3.78	1.46
20404615	19	-4.39	-4.12	1.45
20405064	19	-5.67	-4.41	1.2
20416879	19	-4.2	-4.13	1.37
20422982	19	-5.06	-5.63	1.18
20436556	19	-5.43	-2.76	1.15
20228322	20	2.42	2.99	2.19
20228720	20	2.56	2.03	1.54
20229796	20	2.3	3.59	1.04
20237693	20	2.57	2.46	1.34
20246491	20	2.76	2.65	1.67
20251707	20	2.71	3.06	1.68
20252101	20	2.37	3.43	1.99
20255166	20	3.69	1.69	1.65
20271036	20	1.98	2.1	1.48
20274641	20	3.66	2.4	1.59
20275605	20	2.55	3.27	1.77
20286113	20	2.87	2.5	1.23
20300624	20	2.32	2.8	2.06
20308062	20	3.83	2.97	1.62
20309156	20	2.87	3.82	2.04
20313414	20	3.2	2.52	1.46
20314842	20	2.22	1.92	2.3
20315586	20	2.1	2.08	1.35
20320880	20	1.95	2.92	1.41
20331033	20	3.32	2.67	1.16
20333353	20	3.4	1.81	1.88
20351707	20	3.42	1.97	1.47
20354084	20	3.07	3.56	1.14
20364788	20	2.86	3.42	1.6
20371878	20	2.55	2.98	1.62
20378977	20	3.65	2.91	2.11
20408606	20	2.24	3.78	1.36
20409566	20	1.14	2.79	1.44
20414776	20	2.17	3.88	1.76
20416481	20	3.66	2.84	1.48
20416942	20	2.54	2.37	1.83
20418069	20	2.14	3.36	1.11
20418533	20	2.21	2.48	1.37
20420352	20	2.08	3.4	1.35
20428372	20	3.19	2.39	1.43
20434699	20	2.28	2.72	1.41
20248913	21	-1.05	1.58	2
20250860	21	-2.07	1.04	1.26
20253838	21	-2.34	1.94	2.22
20256839	21	-1.6	1.09	2
20260187	21	-2.61	1.26	2.45
20265951	21	-3.26	1.63	1.11
20267196	21	-2.94	1.01	1.18
20273049	21	-2.48	1.57	2.07
20277459	21	-1.23	1.95	2.19
20285654	21	-1.8	1.4	2.42
20288982	21	-2.14	1.33	1.55
20291447	21	-1.86	1.52	2.23
20315118	21	-1.71	1.41	2.27
20327060	21	-1.73	1.59	2.64
20340048	21	-1.28	1.69	2.08
20354097	21	-2.04	2.06	1.16
20357691	21	-2.29	1.01	2.4
20359847	21	-1.15	2.03	1.46
20360003	21	-3.27	1.6	1.91
20364483	21	-1.77	2.4	2.02
20365098	21	-2.72	2.16	1.47
20368649	21	-2.34	2.24	1.81
20368918	21	-2.89	1.35	1.9
20371081	21	-2.38	2.37	1.32
20378446	21	-2.28	1.11	1.13
20384922	21	-2.03	2.63	1.23
20391774	21	-1.03	2.11	1.28
20399186	21	-1.84	1.07	2.42
20406102	21	-3.3	1.95	1.91
20412075	21	-1.87	2.61	1.85
20415674	21	-2.05	1.78	1.64
20420598	21	-2.05	2.1	1.78
20429213	21	-2.08	1.06	1.43
20236795	22	-2.35	-2.33	1.52
20238390	22	-2.34	-2.52	1.49
20250011	22	-2.98	-1.69	2.37
20252678	22	-1.38	-2.58	2.09
20253598	22	-2.97	-2.05	2.68
20256401	22	-1.32	-2.45	1.98
20260355	22	-2.77	-2.36	2.04
20262662	22	-3.05	-2.44	2.68
20271584	22	-1.86	-1.52	2.23
20271889	22	-1.63	-1.79	2.48
20272211	22	-2.23	-2.38	2.43
20285076	22	-1.17	-3.12	2.4
20292899	22	-1.89	-2.08	2.02
20298589	22	-2.18	-2.16	1.86
20305104	22	-1.76	-2.33	2.01
20313774	22	-2.08	-1.84	1.93
20316385	22	-2.12	-1.8	2.24
20331533	22	-2.81	-1.4	2.64
20334794	22	-2.44	-1.27	2.66
20341078	22	-2.06	-1.71	1.65
20342546	22	-1.58	-2.06	2.02
20343856	22	-3.22	-2.04	2.64
20351119	22	-1.96	-1.46	2
20373019	22	-2.72	-2.17	2.85
20393354	22	-2.2	-2.58	3.15
20398083	22	-2.4	-3.25	2.78
20402250	22	-2.36	-1.19	2.12
20415133	22	-1.97	-1.87	2.63
20415136	22	-2.35	-1.62	2.16
20249593	23	-2.39	-1.9	1.2
20249640	23	-2.92	-3.3	1.08
20254227	23	-1.4	-2.08	1.35
20261018	23	-1.42	-3.4	1.29
20262541	23	-3.43	-3.09	1.02
20263698	23	-3.5	-2.37	1.26
20273747	23	-2.03	-4.6	1.56
20280952	23	-4.15	-2.85	1.42
20283033	23	-3.18	-1.93	1.5
20284398	23	-3.31	-2.95	1.04
20287291	23	-3.36	-3.14	1.49
20308339	23	-3.07	-3.69	1.14
20315275	23	-3.87	-2.72	1.37
20318729	23	-3.6	-2.02	1.03
20322035	23	-2.71	-3.01	1.05
20322167	23	-2.05	-3.33	1.05
20322330	23	-3.22	-2.03	1.34
20336231	23	-2.07	-1.62	1.12
20336541	23	-2.59	-2.56	1.08
20336558	23	-3.07	-1.88	1.09
20343118	23	-2.35	-1.5	1.06
20359410	23	-1.33	-2.66	1.21
20363784	23	-1.31	-2.76	1.24
20375349	23	-2.16	-1.48	1.2
20396681	23	-3.5	-2.69	1.27
20433731	23	-1.86	-2.97	1.1
20232978	24	-5.56	-1.79	1.96
20234466	24	-4.91	-1.1	1.11
20238513	24	-3.54	-1.59	1.39
20240662	24	-4.29	-1.35	1.45
20245340	24	-4.47	-1.65	1.89
20252451	24	-4.54	-1.64	1.3
20255396	24	-4.84	-1.85	1.7
20256210	24	-3.7	-1.59	1.15
20258141	24	-4.31	-1.99	1.07
20259809	24	-3.44	-1.78	1.21
20263416	24	-2.99	-1.61	1.55
20265654	24	-2.89	-2.06	1.3
20267214	24	-2.21	-1.44	1.45
20283755	24	-3.74	-1.44	1.77
20295246	24	-3.58	-1.01	1.9
20298098	24	-2.88	-1.01	1.77
20300286	24	-3.5	-1.2	1.6
20306721	24	-2.82	-1.73	1.9
20306816	24	-2.03	-1.17	1.29
20308035	24	-2.19	-1.56	1.25
20320345	24	-4.17	-1.26	1.55
20323616	24	-2.29	-1.49	1.87
20329770	24	-3.89	-1.2	1.33
20330651	24	-2.11	-1.21	1.25
20345173	24	-2.26	-1.72	1.63
20351499	24	-4.75	-1.47	1.34
20363811	24	-2.81	-2.03	1.6
20370176	24	-3.91	-1.24	1.41
20372448	24	-2.02	-1.51	1.49
20383711	24	-2.24	-1.73	1.53
20385366	24	-3.19	-1.39	1.72
20387151	24	-2.96	-1.72	1.84
20398180	24	-5	-1.32	1.59
20398319	24	-2.58	-1.83	1.81
20404396	24	-3.28	-2.45	1.51
20426020	24	-3.36	-1.86	1.27
20434639	24	-2.92	-1.46	1.66
20238087	25	-1.05	-1.21	5.61
20241812	25	-1.21	-1.65	-6.69
20244651	25	-1.08	-1.3	12.8
20246203	25	-1.1	-1	51.14
20253842	25	-1.2	-1.34	21.31
20257544	25	-1.04	-1.07	-3.77
20272776	25	-1.5	-1.32	16.27
20276084	25	-1.12	-1.31	9.04
20279836	25	-1.13	-1.18	7.65
20283259	25	-1.32	-1.46	22.73
20284559	25	-1.24	-1.01	16.46
20304997	25	-1.29	-1.11	12.17
20311477	25	-1.09	-1.08	4.4
20314932	25	-1.1	-1.32	5.22
20315131	25	-1.03	-1.01	22.23
20319883	25	-1.08	-1.36	-3.8
20345276	25	-1.23	-1.47	6.88
20352561	25	-1.41	-1.22	16.91
20370145	25	-1.7	-1.3	-6.92
20379105	25	-1.22	-1.03	34.52
20403907	25	-1.57	-1.27	51.31
20418264	25	-1.19	-1.53	-7.34
20434964	25	-1.04	-1.03	7.9
20435386	25	-1.07	-1.03	56.92
20231868	26	-5.18	-5.25	1.91
20232779	26	-4.7	-2.49	2
20233864	26	-3.08	-2.79	2.18
20236235	26	-2.67	-4.59	1.72
20239426	26	-1.87	-4.62	1.67
20240818	26	-4.16	-3.66	2.59
20260625	26	-2.8	-4.47	1.73
20289847	26	-1.85	-4.17	1.67
20294807	26	-3.72	-1.82	1.73
20295883	26	-6.06	-2.75	1.63
20297126	26	-5.57	-5	1.64
20298128	26	-1.03	-2.2	1.67
20304573	26	-2.56	-2.73	1.62
20308473	26	-4.98	-4.34	2.3
20313268	26	-2.13	-4.43	1.91
20321001	26	-3.92	-6.38	1.2
20331952	26	-4.32	-3.39	2.18
20336304	26	-7.14	-4.85	1.77
20345498	26	-3.27	-2.63	1.35
20350132	26	-2.87	-2.32	1.54
20360679	26	-4.21	-6.42	2.44
20365826	26	-4.92	-4.37	2.2
20367540	26	-5.28	-2.57	1.5
20382445	26	-2.79	-4.33	2.66
20398388	26	-6.32	-4.76	1.62
20432163	26	-3.59	-7.2	1.82
20434526	26	-6.68	-3.85	1.98
20234267	27	-1.58	-1.4	2.32
20243919	27	-1.33	-1.02	2.1
20252750	27	-1.48	-1.8	2.13
20253237	27	-1.81	-1.01	2.09
20254422	27	-1.76	-1.26	2.02
20258393	27	-1.57	-1.28	2.03
20270859	27	-2.01	-1.04	2.29
20282886	27	-1.93	-1.35	2
20286056	27	-2.05	-1.25	2.35
20298565	27	-1.51	-1.27	2.5
20302930	27	-1.73	-1.47	2.27
20303203	27	-1.62	-1.34	3.08
20320886	27	-1.69	-1.5	2.16
20331729	27	-1.82	-1.14	2.45
20333473	27	-1.67	-1.44	2.04
20335465	27	-1.92	-1.7	2.03
20339637	27	-1.83	-1.47	2.41
20342270	27	-2.01	-1.13	2.13
20342290	27	-2.17	-1.41	2.5
20354805	27	-1.68	-1.37	2.34
20369813	27	-1.93	-1.21	2.23
20382274	27	-1.66	-1.18	2.07
20389781	27	-1.33	-1.85	2.04
20390461	27	-1.55	-1.18	2.24
20396443	27	-1.78	-1.46	2.55
20408674	27	-2.5	-1.29	2.09
20411187	27	-1.74	-1.55	2.05
20416071	27	-2.04	-1.13	2.16
20418232	27	-2.32	-1.01	1.63
20420990	27	-2	-1.34	2.45
20435632	27	-1.39	-1.33	2.02
20244789	28	-2.82	-1.52	1.22
20249783	28	-2.08	-3.17	1.66
20266342	28	-3.33	-2.76	1.19
20269461	28	-2.5	-2.26	1.17
20298791	28	-2.41	-2.93	1.52
20304373	28	-2.7	-3.21	1.4
20320656	28	-1.77	-2.7	1.03
20323659	28	-4.29	-3.54	1.82
20325050	28	-2.73	-2.72	1.49
20326140	28	-2.25	-2	1.57
20338976	28	-2.67	-1.89	1.59
20345216	28	-2.2	-2.5	1.38
20347575	28	-3.49	-2.18	1.06
20381954	28	-2.08	-2.85	1.31
20403755	28	-2.92	-1.6	1.41
20407451	28	-2.39	-2.28	1.28
20410493	28	-2.12	-2.16	1.55
20414067	28	-3.17	-2.73	1.06
20415794	28	-3.43	-2.22	1.23
20418670	28	-2.94	-2.52	1.2
20419488	28	-3.74	-2.43	1.44
20420378	28	-2.66	-2.27	1.56
20426474	28	-2.41	-2.71	1.39
20427917	28	-2.11	-2.4	1.27
20433093	28	-3.36	-2.55	1.21
20237038	29	-2.2	-2.52	1.39
20252842	29	-1.5	-3.3	1.33
20255250	29	-2.87	-2.39	1.53
20258369	29	-1.7	-3.24	1.02
20259138	29	-2.12	-1.4	1.51
20259476	29	-1.3	-3.43	1.31
20262248	29	-2.64	-1.82	1.28
20271952	29	-2.08	-3.12	1.61
20272901	29	-1.69	-3.87	1.21
20283585	29	-3.3	-1.52	1.36
20288205	29	-2.89	-2.71	1.49
20302030	29	-2.36	-1.9	1.01
20305894	29	-2.05	-2.75	1.28
20306595	29	-3.23	-2.1	1.62
20338818	29	-1.75	-2.22	1.29
20353115	29	-2.99	-1.79	1.38
20357106	29	-3.56	-1.97	1.56
20358803	29	-2.11	-2.22	1.35
20364216	29	-1.11	-2.12	1.18
20365393	29	-2.1	-2.53	1.54
20365861	29	-2.08	-1.7	1.11
20368982	29	-2.77	-2.31	1.16
20370663	29	-2.84	-2.19	1.07
20374285	29	-2.82	-2.31	1.33
20379198	29	-1.86	-2.62	1.22
20383129	29	-2.62	-1.99	1.7
20383229	29	-2.31	-2.5	1.48
20386495	29	-3.32	-2.16	1.07
20391178	29	-2.09	-2.03	1.26
20413006	29	-2.27	-2.49	1.41
20413413	29	-3.32	-2.48	1.32
20418356	29	-2.53	-2.48	1.46
20419174	29	-1.55	-2.87	1.05
20421073	29	-2.39	-2.85	1.24
20424985	29	-2.56	-3.33	1.31
20431654	29	-2.4	-2.83	1.7
20232670	30	-1.53	-2.77	1.24
20237470	30	-2.03	-1.6	1.04
20241663	30	-1.7	-2.01	1.03
20245308	30	-2.16	-1.93	1.13
20248153	30	-2.56	-2.16	1.12
20255014	30	-2.1	-1.79	1.33
20259795	30	-2.16	-2.32	1.23
20267220	30	-2.15	-2.26	1.23
20276579	30	-2.03	-1.86	1.38
20277183	30	-1.75	-2.27	1.18
20279167	30	-1.97	-2.06	1.12
20279968	30	-2.21	-1.71	1.48
20280004	30	-1.54	-2.26	1.14
20281186	30	-2.01	-1.58	1.03
20284347	30	-2.01	-2.04	1.14
20290268	30	-1.57	-2.13	1.26
20296055	30	-1.97	-2.36	1.01
20296209	30	-2.61	-2.09	1.18
20301538	30	-1.78	-2.04	1.3
20315981	30	-2.17	-2.33	1.15
20317995	30	-1.66	-2.12	1.17
20318524	30	-2.23	-1.61	1.04
20323878	30	-2.32	-2.47	1.14
20324453	30	-2.31	-1.66	1.12
20330712	30	-2.5	-1.91	1.25
20341948	30	-2.17	-1.26	1.26
20347096	30	-1.76	-2	1.32
20349387	30	-1.3	-2.2	1.37
20357661	30	-1.99	-2.07	1.42
20360671	30	-2.11	-2.22	1.23
20370198	30	-2.88	-2.07	1.32
20381043	30	-1.91	-2.45	1.18
20382534	30	-1.94	-2.82	1.19
20404482	30	-2	-1.81	1.25
20417317	30	-2.3	-1.96	1.04
20418952	30	-1.66	-2.35	1.16
20419498	30	-2.25	-2.02	1.15
20421024	30	-1.98	-2	1.24
20422964	30	-2.3	-2.42	1.32
20426777	30	-2.52	-2.14	1.03
20242403	31	-1.93	-1.72	2.06
20243341	31	-2.52	-1.15	3.1
20262182	31	-1.88	-1.64	2.04
20263690	31	-1.64	-1.55	3
20271171	31	-2.55	-1.45	1.09
20271173	31	-2.61	-2.35	4.21
20277536	31	-2.7	-1.42	2.83
20279362	31	-1.69	-1.53	3.5
20283119	31	-2.71	-1.71	4.26
20311971	31	-1.81	-2.05	3.28
20343015	31	-1.51	-2.36	3.77
20350863	31	-1.7	-1.24	2.7
20354557	31	-1.45	-2.06	3.81
20359259	31	-1.14	-1.71	2.44
20361178	31	-2.23	-1.53	3.3
20362087	31	-1.22	-1.41	3.18
20362388	31	-1.96	-1.78	2.27
20363796	31	-1.92	-1.66	2.45
20376469	31	-1.43	-1.73	2.5
20381589	31	-2.18	-2.03	1.58
20382971	31	-2.37	-2.56	2.62
20390780	31	-1.75	-1.98	4.21
20411523	31	-2.97	-2.36	2.73
20414209	31	-2.04	-1.86	2.7
20425110	31	-2.4	-1.73	1.81
20428414	31	-2.36	-2.24	2.97
20429408	31	-2.6	-2.34	2.13
20434604	31	-2.56	-2.93	1.53
20435044	31	-2.46	-2.79	2.75
20234186	32	-3.59	-5.49	1.31
20237877	32	-3.31	-3.3	1.31
20242749	32	-3.64	-3.92	1.59
20244694	32	-3.93	-2.39	1.11
20252039	32	-3.67	-2.95	1.09
20254246	32	-3.92	-3.06	1.82
20262036	32	-3.89	-4.24	1.56
20262398	32	-3.97	-2.6	1.14
20272016	32	-4.73	-3.21	1.71
20274906	32	-3.96	-4.39	1.25
20307185	32	-3.72	-3.73	1.87
20314517	32	-4.89	-3.04	1.04
20328957	32	-5.43	-3.54	1.69
20329504	32	-4.04	-4.21	1.58
20332205	32	-2.36	-3.46	1.86
20333537	32	-4.2	-3.48	1.95
20335673	32	-3.78	-4.67	1.08
20384168	32	-2.82	-3.75	1.11
20384339	32	-3.41	-3.19	1.3
20386430	32	-4.14	-2.77	1.59
20412216	32	-5.35	-4.31	1.46
20412262	32	-3.63	-1.88	1.48
20413196	32	-2.12	-2.84	1.26
20415841	32	-3.66	-3.96	1.44
20417078	32	-2.38	-3.92	1.17
20431359	32	-4.59	-2.93	1.2
20432907	32	-4.48	-2.99	1.53
20244489	33	-2.4	-3.48	1.33
20245582	33	-4.37	-3.36	1.26
20253384	33	-2.97	-2.14	1.1
20266093	33	-2.28	-3.74	1.23
20266954	33	-3.61	-1.33	1.09
20270302	33	-3.22	-2.38	1.02
20274423	33	-3.06	-3.73	1.3
20280490	33	-3.44	-2.5	1.09
20281964	33	-2.12	-2.53	1.04
20293139	33	-3.65	-2.51	1.15
20298866	33	-4.38	-3.16	1.27
20330419	33	-4.25	-2.34	1.43
20345967	33	-2.71	-3.55	1.11
20354678	33	-4.1	-2.14	1.02
20357067	33	-2.42	-3.7	1.29
20369625	33	-2.78	-2.61	1.23
20370806	33	-4.1	-2.31	1.13
20372000	33	-2.38	-4.12	1.09
20375657	33	-2.4	-2.8	1.19
20376968	33	-3.25	-2.52	1.24
20394609	33	-4.09	-3.61	1.09
20395618	33	-2.91	-4.01	1.21
20397039	33	-1.5	-3.39	1.22
20399955	33	-2.9	-4.33	1.31
20410953	33	-3.66	-3.44	1.04
20415792	33	-3.62	-3.9	1.06
20417035	33	-4.09	-3.29	1.09
20417294	33	-3.24	-3.04	1.39
20417573	33	-3.31	-3.08	1.44
20420786	33	-1.99	-2.01	1.1
20425641	33	-3.7	-2.16	1.52
20427122	33	-3.53	-3.08	1.16
20229528	34	-1.78	-2.05	1.03
20240545	34	-2.66	-1.32	1.19
20241381	34	-1.93	-2.83	1.06
20253411	34	-2.01	-2.13	1.08
20275211	34	-1.57	-2.09	1.22
20279633	34	-2.16	-1.59	1.17
20280286	34	-2.71	-1.55	1.26
20283385	34	-2.23	-1.61	1.26
20295539	34	-1.85	-2.41	1.36
20296022	34	-2.63	-2.47	1.21
20302444	34	-2.2	-1.75	1.16
20302540	34	-2.96	-2.15	1.29
20304655	34	-1.89	-2.41	1.08
20308153	34	-1.72	-2.06	1.3
20311644	34	-2.19	-2.18	1.18
20317037	34	-1.6	-2.12	1.07
20323270	34	-1.68	-2.03	1.18
20324433	34	-2.27	-2.19	1.05
20332058	34	-1.22	-2.05	1.03
20345820	34	-2.04	-2.61	1.13
20348135	34	-1.59	-2.72	1.27
20348345	34	-1.77	-2.82	1.27
20370229	34	-2.06	-1.69	1.21
20371207	34	-2.23	-2.78	1.05
20384502	34	-2.92	-1.54	1.18
20390039	34	-1.03	-2.03	1.05
20396241	34	-2.17	-1.91	1.01
20398855	34	-2.53	-2.32	1.34
20411012	34	-2.07	-2.1	1.01
20412361	34	-1.65	-2.78	1.28
20413280	34	-2.16	-2.14	1.49
20413830	34	-2.17	-2.22	1.15
20414614	34	-2.75	-2.2	1.15
20423343	34	-2.32	-1.74	1.23
20423570	34	-2.4	-2.26	1.09
20427051	34	-1.04	-2.53	1.12
20430229	34	-2.09	-1.67	1.33
20228432	35	2.9	2.55	-1.12
20230722	35	3.6	1.13	-1.21
20232026	35	1.96	3.25	-1.11
20234878	35	2.56	2.03	-1.31
20239082	35	1.08	2.44	-1.15
20242635	35	2.39	1.8	-1.1
20258823	35	2.13	1.15	-1.07
20285761	35	2.68	2.91	-1.27
20311007	35	1.2	2.63	-1.02
20320042	35	3.39	2.09	-1.12
20322206	35	1.9	2.24	-1.04
20327592	35	1	3.08	-1.04
20328662	35	1.78	2.65	-1.13
20331048	35	2.4	2.16	-1.07
20340042	35	2.28	1.18	-1
20349469	35	1.32	3.38	-1.04
20359703	35	2.38	2.06	-1.55
20369240	35	2.32	1.85	-1.17
20381242	35	2.7	1.3	-1.01
20382945	35	2.82	1.6	-1.38
20386478	35	2.07	1.95	-1.3
20386952	35	2.2	1.25	-1.06
20396153	35	2.46	1.2	-1.1
20410670	35	2.15	1.23	-1.37
20418930	35	2.17	1.26	-1.11
20421218	35	1.36	2.02	-1.03
20425116	35	2.45	2.09	-1.22
20431547	35	2.04	2.7	-1.29
20231731	36	-1.02	-2.32	-1.36
20236353	36	-2.35	-2.55	-1.07
20238489	36	-2.73	-2.92	-1.51
20239812	36	-1.43	-2.89	-1.7
20248419	36	-1.69	-2.57	-1.35
20250357	36	-3.05	-1.75	-1.02
20251200	36	-1.51	-2.13	-1.16
20257410	36	-2.13	-3.55	-1.14
20258860	36	-2.82	-2.72	-1.2
20262379	36	-3.97	-1.66	-1.26
20273643	36	-2.15	-2.78	-1.48
20282385	36	-3	-1.5	-1.04
20282645	36	-2.12	-2.67	-1.47
20292032	36	-2.73	-2.41	-1.31
20298832	36	-2.12	-2.25	-1.23
20301001	36	-2.22	-2.01	-1.27
20301409	36	-2.98	-2.06	-1.35
20301695	36	-2.36	-2.04	-1.04
20305343	36	-2.76	-2.75	-1.33
20307363	36	-2.42	-2.02	-1.49
20313040	36	-2.1	-2.39	-1.41
20313479	36	-2.47	-2.39	-1.33
20315460	36	-2.96	-1.48	-1.25
20320911	36	-2.41	-2.68	-1.01
20323354	36	-4.02	-1.74	-1.46
20324368	36	-2.23	-3.62	-1.25
20331598	36	-1.73	-2.59	-1.59
20335645	36	-1.96	-3.48	-1.05
20346047	36	-2.84	-3.12	-1.65
20354752	36	-2.93	-2.65	-1.11
20358290	36	-2.54	-1.73	-1.18
20360172	36	-1.96	-3.31	-1.37
20364293	36	-2.36	-2.83	-1.42
20373888	36	-2.67	-1.83	-1.05
20389539	36	-3.36	-2.75	-1.4
20391896	36	-3.11	-2.24	-1
20395776	36	-2.02	-1.74	-1.28
20403458	36	-2.98	-3.59	-1.63
20406952	36	-3.77	-2.93	-1.14
20408194	36	-1.28	-2.81	-1.31
20411010	36	-2.95	-3.26	-1.55
20413466	36	-2.79	-2.6	-1.22
20414192	36	-1.44	-2.58	-1.45
20420124	36	-1.46	-2.69	-1.29
20422109	36	-2.51	-2.76	-1.01
20430619	36	-3.31	-2.05	-1.19
20437030	36	-2.3	-1.07	-1.2
20232520	37	-1.91	-2.37	-1.09
20236837	37	-2.8	-1.89	-1.53
20238228	37	-2.48	-3.19	-1.08
20245322	37	-2.59	-2.41	-1.01
20246797	37	-1.42	-2.55	-1.06
20248263	37	-2.66	-2.2	-1.06
20251624	37	-2.04	-1.77	-1.36
20262355	37	-1.71	-2.73	-1.19
20264441	37	-2.78	-2.59	-1.12
20271357	37	-2.83	-2.95	-1.07
20279778	37	-2.33	-3.19	-1.25
20282597	37	-2.48	-1.76	-1.06
20292911	37	-2.39	-2.01	-1.04
20300020	37	-1.57	-2.46	-1.26
20303091	37	-2.6	-1.85	-1.06
20304264	37	-2.01	-2.85	-1.37
20307600	37	-2.03	-2.1	-1.23
20310311	37	-3.29	-1.48	-1.13
20311039	37	-2.14	-1.65	-1.27
20314384	37	-1.5	-2.32	-1.23
20314466	37	-2.98	-2.13	-1.06
20319201	37	-2.02	-1.96	-1.4
20319352	37	-2.7	-2	-1.19
20320737	37	-1.84	-2.32	-1.42
20321320	37	-2.06	-2.81	-1.17
20321812	37	-2.44	-2.65	-1.26
20322873	37	-2.42	-1.72	-1.08
20323152	37	-2.01	-1.42	-1.15
20323273	37	-1.97	-2.81	-1.24
20323385	37	-2.33	-2.1	-1.45
20327832	37	-2.61	-2.29	-1.37
20332641	37	-1.77	-2.06	-1.05
20332808	37	-1.95	-2.99	-1.08
20333692	37	-2.75	-3.03	-1.18
20338174	37	-2.19	-1.82	-1.08
20342141	37	-1.4	-2.28	-1.59
20345857	37	-2.53	-3.67	-1.29
20357943	37	-2.73	-1.95	-1.12
20358073	37	-2.59	-1.38	-1.19
20372466	37	-1.14	-2.05	-1.44
20376075	37	-2.05	-2.05	-1.02
20376146	37	-2.28	-2.41	-1.09
20376558	37	-3.01	-3.25	-1.09
20380284	37	-2.9	-1.95	-1.1
20384595	37	-1.96	-2.1	-1.46
20392270	37	-2.72	-2.43	-1.12
20394286	37	-1.75	-2.57	-1.16
20414414	37	-3.1	-2.1	-1.08
20414894	37	-2.02	-2.13	-1.38
20432089	37	-2.75	-2	-1.12
20434994	37	-1.91	-2.56	-1.23
20435252	37	-2.08	-2.45	-1.04
20436990	37	-3.27	-2	-1.27
20229906	38	2.81	2.4	-1.18
20231491	38	2.06	1.74	-1.01
20248746	38	1.28	2.4	-1.11
20249016	38	1.5	2.43	-1.1
20258092	38	2.16	1.17	-1.02
20281312	38	2.44	1.9	-1.18
20293649	38	1.64	2.34	-1.1
20295395	38	2.4	2.34	-1.02
20300197	38	1.73	2.02	-1.14
20313243	38	2.11	1.58	-1.01
20315702	38	2.36	1.73	-1.25
20319784	38	2.43	1.36	-1.14
20322501	38	2.09	2.2	-1.05
20326927	38	2.18	1.01	-1.04
20328045	38	2	1.24	-1.06
20332628	38	2.29	2.23	-1.07
20338014	38	2.06	1.93	-1.07
20348331	38	2.44	1.04	-1.01
20350962	38	2.36	2.4	-1.39
20352180	38	1.64	2.01	-1.35
20360614	38	1.8	2.16	-1.09
20361506	38	1.19	2.02	-1.23
20362211	38	1.85	2.1	-1.36
20365263	38	1.21	2.3	-1.01
20388113	38	2.2	1.56	-1.18
20393881	38	2.05	1.73	-1.13
20399593	38	1.54	2.04	-1.23
20405235	38	2.83	2.22	-1.37
20407497	38	2.01	1.98	-1.1
20407613	38	2.3	1.5	-1.03
20410944	38	1.35	2.19	-1.17
20417811	38	1.59	2.03	-1.2
20419362	38	2.42	1.74	-1.14
20419857	38	2	1.42	-1.08
20421603	38	1.61	2.07	-1.15
20423354	38	2.15	1.46	-1.04
20426291	38	1.49	2.36	-1.34
20435432	38	1.8	2.02	-1.34
20230031	39	2.02	2.46	1.52
20230951	39	3.26	1.52	1.11
20241979	39	2.96	1.16	1.37
20242796	39	2.66	2.34	1.27
20249148	39	2.65	1.51	1.31
20249310	39	2.65	1.34	1.45
20257448	39	2.03	2.69	1.32
20289402	39	2.42	1.2	1.12
20296927	39	2.12	1.59	1.2
20308947	39	2.07	2.19	1.52
20311664	39	2.02	2.1	1.47
20312163	39	1.72	2.05	1.18
20315024	39	1.35	2.83	1.24
20324702	39	1.79	2.08	1.54
20325971	39	2.07	1.6	1.44
20349290	39	1.73	2.27	1.3
20366112	39	1.74	2.32	1.26
20380120	39	2.02	1.81	1.52
20382346	39	2.01	1.77	1.12
20395709	39	2.67	2.71	1.29
20396155	39	2.19	1.02	1.11
20398864	39	2.67	1.78	1.62
20400824	39	1.98	2	1.29
20404821	39	2.02	1.75	1.26
20408399	39	1.88	2.12	1.33
20413672	39	2.31	2.68	1.49
20418987	39	2.75	1.69	1.09
20425332	39	2.22	1.37	1.51
20434614	39	1.41	2.29	1.08
20228113	40	-5.76	-4.38	1.08
20228800	40	-7.74	-4.02	1.14
20240385	40	-8.08	-1.98	1.13
20256768	40	-5.38	-3.12	1.28
20260805	40	-5.26	-3.93	1.16
20267382	40	-7.43	-3.55	1.12
20268699	40	-5.89	-2.85	1.01
20271779	40	-6.71	-3.17	1.16
20277214	40	-7.37	-3.54	1.14
20278190	40	-4.17	-3.21	1.26
20279761	40	-6.63	-3.4	1.07
20282558	40	-3.49	-3.94	1.15
20290926	40	-6.83	-2.64	1.18
20292373	40	-9.06	-3.36	1.36
20298723	40	-4.47	-4.22	1.38
20301172	40	-6.09	-1.58	1.19
20302490	40	-5.26	-3.13	1.09
20308317	40	-10.15	-4.12	1.38
20313719	40	-8.23	-3.87	1.22
20315245	40	-4.88	-2.88	1.09
20316028	40	-2.7	-2.89	1.34
20333879	40	-5.64	-4.26	1.43
20348599	40	-8.31	-3.51	1.12
20350037	40	-8.4	-4.51	1.08
20367880	40	-6.48	-3.66	1.01
20370572	40	-4.98	-2.01	1.37
20387879	40	-7.11	-2.71	1.54
20396074	40	-8.18	-4.12	1.18
20396227	40	-5.85	-2.56	1.04
20407699	40	-5.19	-3.2	1.12
20408373	40	-7.96	-2.95	1.17
20409303	40	-7.32	-3.44	1.07
20412354	40	-5.07	-2.98	1.16
20413653	40	-5.66	-3.15	1.22
20418015	40	-7.12	-2.63	1.24
20426883	40	-7.75	-2.58	1.23
20427756	40	-7.36	-2.61	1.35
20432107	40	-9.11	-4.3	1.16
20236568	41	-4.58	-4.69	1.34
20261239	41	-4.03	-2.77	1.37
20264614	41	-6.24	-2.27	1.31
20288127	41	-2.92	-3.59	1.6
20290378	41	-4.63	-3.67	1.81
20295915	41	-4.43	-3.61	1.08
20313065	41	-3.16	-3.56	1.37
20319857	41	-1.87	-3.96	1.03
20321875	41	-5.57	-6.57	1.45
20346250	41	-4.5	-3.7	1.11
20346733	41	-2.43	-4.16	1.07
20349704	41	-1.7	-2.45	1.7
20353763	41	-4.97	-1.94	1.36
20357464	41	-3.8	-4.6	1.05
20376174	41	-4.16	-4.32	1.63
20379429	41	-2.96	-4.46	1.31
20380940	41	-3.23	-2.05	1.16
20388160	41	-3.17	-1.51	1.35
20392332	41	-2.43	-2.99	1.48
20409219	41	-3.94	-1.33	1
20417064	41	-4.57	-2.39	1.6
20424173	41	-4.11	-3.51	1.51
20433453	41	-3.12	-1.14	1.79
20243712	42	-2.46	-1.33	1.01
20246212	42	-1.91	-2.3	1.35
20247822	42	-2.82	-3.14	1.13
20251013	42	-1.64	-2.5	1.16
20251687	42	-1.78	-2.04	1
20253014	42	-2.33	-2.27	1.01
20260144	42	-2.15	-1.69	1.03
20260340	42	-2.92	-2.3	1.03
20263292	42	-2.2	-1.25	1.81
20267550	42	-2.71	-2.08	1.43
20270234	42	-2.93	-2.42	1.39
20278395	42	-2.31	-2.6	1.12
20283390	42	-2.06	-1.51	1.07
20297825	42	-2.03	-2.06	1.22
20303276	42	-2.8	-2.7	1.3
20303530	42	-2.12	-2.72	1.2
20337757	42	-3.01	-1.87	1.27
20340934	42	-1.63	-2.63	1.23
20353360	42	-2.55	-2.74	1.31
20375023	42	-2.24	-1.54	1.16
20377931	42	-2.69	-2.3	1.41
20378098	42	-2.13	-1.6	1.23
20387101	42	-2.54	-1.77	1.14
20388988	42	-2.36	-2.33	1.16
20390019	42	-2.22	-3.21	1.24
20403507	42	-1.11	-2.6	1.16
20417481	42	-2.94	-2.58	1.29
20426030	42	-2.64	-1.14	1.3
20427223	42	-1.96	-2.19	1.15
20428594	42	-1.27	-2.18	1.26
20232724	43	-2.67	-1.71	3.66
20235694	43	-2.28	-1.8	1.88
20245845	43	-1.36	-1.02	3.02
20252325	43	-1.51	-1.12	2.08
20257021	43	-1.89	-1.7	3.28
20259423	43	-2.48	-1.39	2.46
20266042	43	-2.12	-1.86	3.29
20272361	43	-1.09	-1.8	3.28
20273208	43	-2.12	-1.09	2.47
20273477	43	-1.8	-2.08	2.72
20273732	43	-2.74	-2.69	2.44
20280072	43	-1.66	-2.51	3.25
20281573	43	-2.25	-2.35	2.53
20281958	43	-3.14	-1.34	2.28
20292208	43	-1.87	-2.82	3.38
20297957	43	-1.73	-1.4	4.07
20304603	43	-1.47	-2.42	3.75
20313700	43	-1.54	-3.2	1.44
20326206	43	-2.36	-1.27	1.19
20333976	43	-2.41	-1.19	3.01
20339338	43	-2.16	-2.37	2.25
20340966	43	-1.31	-2.57	2.11
20345065	43	-2.83	-1.02	2.67
20348825	43	-1.67	-1.53	2.39
20358266	43	-1.85	-1.49	3.04
20367157	43	-2.28	-1.95	2.36
20376606	43	-2.65	-1.62	2.92
20376950	43	-1.62	-2.75	1.67
20380601	43	-2.63	-1.68	3.76
20396923	43	-1.58	-2.08	2.97
20401414	43	-1.88	-1.19	2.15
20425830	43	-2.82	-2.08	2.76
20426417	43	-2.07	-2.33	2.98
20435180	43	-2.36	-2.18	2.43
20240102	44	-7.04	-5.22	-1.04
20243159	44	-7.69	-5.58	-1.07
20243622	44	-5.71	-5.38	-1.01
20244669	44	-4.03	-4.85	-1.29
20250585	44	-6.35	-5.5	-1.1
20252781	44	-8.3	-5.16	-1.14
20259783	44	-4.48	-4.64	-1.04
20260485	44	-4.16	-5.3	-1.55
20261152	44	-4.78	-5.21	-1.3
20268153	44	-5.05	-5.96	-1.02
20285979	44	-5.31	-2.78	-1.28
20290342	44	-5.81	-5.14	-1.07
20291337	44	-5.61	-5.09	-1.19
20293908	44	-3.35	-4.65	-1.34
20296338	44	-5.58	-5.57	-1.25
20302161	44	-4.81	-3.81	-1.17
20312102	44	-5.74	-5.22	-1.09
20314834	44	-4.03	-5.93	-1.08
20335761	44	-6.09	-5.13	-1.25
20335906	44	-4.54	-5.84	-1.07
20338849	44	-4.99	-4.41	-1.28
20347627	44	-4.83	-4.13	-1.03
20364560	44	-7.79	-6.02	-1.26
20368996	44	-5.84	-4.83	-1.32
20375935	44	-6.01	-4.37	-1.18
20379408	44	-6.17	-5.14	-1.4
20393071	44	-5.37	-4.47	-1.1
20396864	44	-4.57	-4.71	-1.21
20404386	44	-5.4	-3.87	-1.43
20412198	44	-4.77	-5.81	-1.26
20414849	44	-5.07	-6.33	-1.1
20419413	44	-4.78	-5.55	-1.23
20424697	44	-6.21	-5.91	-1.27
20425620	44	-5.74	-4.37	-1.15
20432149	44	-6.3	-5.45	-1.28
20434369	44	-6.87	-4.5	-1.09
20435116	44	-7.04	-6.1	-1.07
20435194	44	-6.22	-4.15	-1.2
20232321	45	3.94	4.03	-1.29
20250612	45	2.77	2.88	2.74
20252388	45	4.09	2.72	2.3
20254567	45	2.82	1.19	-1.69
20254962	45	2.3	4.94	-7.01
20289839	45	3.47	3.01	-1.65
20291719	45	4.08	3.83	2.25
20305923	45	3.43	5	3.81
20308204	45	2.56	1.39	4.09
20336624	45	3.87	3.25	-3.16
20336953	45	2.72	3.45	-7.96
20358333	45	2.31	4.67	4.4
20372941	45	3.81	2.7	-1.73
20375309	45	3.41	3.2	-1.55
20376525	45	3.02	3.05	1.45
20379749	45	2.79	2.83	1.55
20388041	45	3.57	2.58	1.4
20388860	45	3.53	2.46	1.98
20389098	45	2.4	2.54	4.47
20410754	45	2.51	1	-2.88
20416445	45	3.14	3.73	-2.44
20231236	46	-2.53	-1.82	1.61
20236261	46	-2.75	-2.48	1.07
20239856	46	-2.11	-1.32	1.53
20244190	46	-2.06	-2.92	1.1
20250541	46	-2.09	-2.08	1.02
20257665	46	-1.68	-2.1	1.14
20258930	46	-2.06	-2.5	1.15
20272923	46	-2.46	-2.13	1.54
20277149	46	-2.52	-2.46	1.4
20292537	46	-2.03	-1.48	1.39
20297380	46	-3.07	-1.98	1.46
20303319	46	-2.07	-3.03	1.59
20307995	46	-2.17	-2.18	1.46
20330888	46	-1.17	-2.03	1.36
20337663	46	-2.97	-1.74	1.08
20344142	46	-2.11	-2.5	1.14
20350375	46	-1.94	-2.25	1.49
20354471	46	-2.03	-2.13	1.87
20356134	46	-2.24	-1.67	1.33
20363053	46	-2.37	-2.39	1.38
20385657	46	-1.19	-2.27	1.1
20386843	46	-2.48	-1.86	1.32
20386880	46	-2.19	-2.42	1.28
20389940	46	-2.27	-1.8	1.66
20402982	46	-2.75	-2.36	1.25
20405798	46	-1.98	-2.1	1.52
20424746	46	-2.66	-2.49	1.91
20425918	46	-1.54	-2.02	1.03
20230969	47	2.05	1.66	-2.45
20231653	47	1.45	1.45	-2.07
20239137	47	2.35	1.46	-1.85
20248845	47	2.21	1.53	-1.92
20268019	47	2.2	1.35	-1.54
20286175	47	2.5	1.29	-1.5
20289466	47	2.23	1.59	-1.67
20291684	47	2.25	1.72	-1.87
20292524	47	1.78	1.72	-2.75
20305056	47	2.71	1.42	-2.45
20305676	47	1.54	1.94	-2.02
20332167	47	1.48	1.45	-2.53
20332269	47	1.31	2.08	-2.05
20341746	47	1.76	1.33	-2.04
20342530	47	2.25	1.57	-1.69
20360399	47	2.23	1.51	-1.71
20363000	47	1.16	1.35	-2.62
20373112	47	1.26	1.1	-2.55
20382122	47	2.19	2.1	-1.58
20388403	47	2.63	2.51	-2.46
20389053	47	1.36	2.02	-1.96
20397942	47	1.33	1.38	-2.37
20401877	47	2.26	1.32	-2.28
20416376	47	2.1	1.48	-1.97
20421605	47	1.52	2.48	-1.45
20437014	47	1.47	2.11	-1.73
20231640	48	-2.62	-2.25	1.36
20235759	48	-3.07	-2.16	1.68
20239239	48	-2.86	-1.98	1.65
20240281	48	-1.94	-2.26	1.35
20242513	48	-2.9	-1.35	1.26
20244842	48	-3.15	-1.4	1.47
20263378	48	-1.81	-2.38	1.37
20266355	48	-3.99	-2.59	1.04
20267560	48	-2.24	-1.14	1.39
20282345	48	-3.17	-2.03	1.07
20283720	48	-3.01	-1.96	1.54
20284132	48	-2.79	-1.95	1.04
20286068	48	-2.89	-1.66	1.33
20298597	48	-2.34	-2.48	1.18
20314288	48	-2.51	-1.72	1.12
20315296	48	-2.4	-1.52	1.3
20330158	48	-2.3	-1.99	1.14
20336591	48	-1.53	-2.22	1.39
20338038	48	-3	-2.33	1.22
20344998	48	-3.01	-3.18	1.32
20346524	48	-3.03	-1.07	1.29
20351910	48	-4.04	-1.57	1.24
20354231	48	-2.57	-1.22	1.45
20370450	48	-2.09	-2.41	1.35
20372473	48	-1.92	-2.57	1.1
20378040	48	-1.98	-2.22	1.42
20379775	48	-3.23	-1.56	1.25
20380458	48	-2.04	-2.24	1.35
20380540	48	-2.36	-1.03	1.18
20381517	48	-2.36	-1.97	1.2
20408940	48	-2.03	-1.61	1.31
20410327	48	-2.33	-2	1.51
20411138	48	-2.11	-2	1.23
20416502	48	-3.24	-2.48	1.69
20418562	48	-2	-1.83	1.56
20430541	48	-3.46	-1.75	1.37
20238868	49	-3.29	-3.09	1.97
20257387	49	-3.49	-2.98	1.17
20274442	49	-2.74	-2.4	1.37
20275817	49	-3.85	-4.07	1.67
20276658	49	-2.66	-2.07	1.6
20287588	49	-3.64	-2.7	2.35
20309744	49	-3.5	-3.3	1.48
20324176	49	-4.57	-3.36	1.64
20330370	49	-2.74	-2.46	1.46
20339112	49	-2.54	-4.3	1.47
20339486	49	-3.82	-3.74	1.44
20341378	49	-2.82	-3.34	1.99
20357643	49	-3.41	-3.18	1.75
20357695	49	-3.46	-2.65	1.45
20358765	49	-3.96	-3.28	1.43
20370686	49	-3.38	-3.1	1.81
20380435	49	-3.45	-3.53	1.08
20381425	49	-3.27	-2.85	1.21
20385041	49	-3.93	-3.4	1.51
20390898	49	-3	-3	1.98
20394647	49	-3.13	-3.42	1.03
20406119	49	-3.28	-2.96	1.64
20407832	49	-3.61	-3.61	1.58
20421909	49	-4.32	-2.36	1.77
20425676	49	-5.1	-3.62	1.18
20426846	49	-3.15	-3.83	1.16
20435462	49	-4.39	-1.86	1.74
20436334	49	-3.6	-4.19	1.13
20235440	50	-6.28	-5.45	-2.13
20241791	50	-3.96	-4.37	-2.1
20243328	50	-5.78	-4.57	-2.29
20249968	50	-6.6	-5.52	-2.42
20265223	50	-4.46	-5.16	-2.99
20279307	50	-4.64	-4.1	-2.3
20288154	50	-3.85	-4.68	-1.81
20299305	50	-5.02	-6.43	-2.1
20304187	50	-5.34	-3.35	-1.68
20304763	50	-5.85	-4.67	-3.03
20305761	50	-3.89	-3.98	-1.72
20325597	50	-4.47	-4.43	-1.29
20327606	50	-5.47	-5.1	-2.05
20327765	50	-4.33	-3.49	-3.11
20333969	50	-4.1	-3.53	-2.38
20337577	50	-4.75	-5.75	-1.53
20341799	50	-7.67	-4.19	-2.2
20355092	50	-3.75	-4.82	-2.49
20357058	50	-6.68	-4.94	-1.89
20370367	50	-5.58	-3.6	-2.51
20371364	50	-4.76	-4.29	-1.23
20373625	50	-4.61	-4.24	-2.32
20379032	50	-3.2	-5.49	-1.42
20382869	50	-3.65	-5.71	-2.56
20384833	50	-2.74	-5.35	-1.64
20385842	50	-5.14	-7.2	-2.39
20387131	50	-4.93	-4	-1.19
20388913	50	-4.25	-3.26	-1.76
20391554	50	-4.42	-4.9	-1.79
20393173	50	-5.92	-5.49	-2.37
20396173	50	-4.69	-5.7	-2.5
20396962	50	-5.01	-5.52	-2.25
20411769	50	-5.55	-6.72	-2.21
20415447	50	-4.06	-4.91	-1.57
20418203	50	-5.75	-6.09	-3.1
20419632	50	-3.03	-4.78	-3.46
20425252	50	-4.61	-4.16	-1.2
20428299	50	-5.13	-6.72	-1.59
20433533	50	-5.79	-4.63	-2.25
20435316	50	-5.16	-4.81	-2.62
20236490	51	-6.87	-4.25	-1
20255423	51	-6.91	-7.38	-1.45
20255751	51	-5.14	-4.71	-1.12
20262729	51	-8.08	-6.41	-1.44
20272057	51	-9.18	-7	-2.45
20272955	51	-5.23	-6.04	-1.3
20273081	51	-2.9	-5.83	-1.36
20276216	51	-7.16	-6.4	-1.27
20277001	51	-9.58	-5.31	-1.73
20286658	51	-6.31	-5.75	-1.41
20289794	51	-4.27	-6.8	-1.83
20292876	51	-7.18	-5.08	-1.03
20295408	51	-5.58	-8.25	-2.26
20296946	51	-4.1	-5.04	-1.85
20297743	51	-6.93	-6.55	-1.31
20316601	51	-5.45	-8.46	-1.51
20323038	51	-6.38	-5.81	-2.28
20326131	51	-5.99	-5.12	-1.11
20328556	51	-4.09	-4.3	-1.93
20353958	51	-4.1	-5.6	-1.21
20357042	51	-8.63	-3.21	-1.61
20370108	51	-7.81	-7.55	-1.27
20391986	51	-3.4	-4.25	-1.41
20397418	51	-2.17	-5.63	-1.35
20397901	51	-5.17	-7.52	-1.1
20400495	51	-5.7	-3.65	-1.65
20408696	51	-6.48	-7.54	-2.09
20411115	51	-4.39	-6.21	-1.09
20412234	51	-6.99	-4.5	-1.45
20413212	51	-6.83	-4.68	-1.28
20413923	51	-4.9	-5.87	-1.55
20421235	51	-5.17	-5.93	-1.8
20429022	51	-1.93	-3.97	-1.26
20435266	51	-7.58	-7.77	-1.54
20435798	51	-5.83	-4.56	-1.77
20436152	51	-6.49	-8.1	-1.38
20436564	51	-3.97	-4.56	-1.35
20235558	52	-1.24	-3.06	-2.08
20239965	52	-2.72	-4.34	-1.99
20247871	52	-2.88	-3.67	-1.47
20248406	52	-3.07	-2.64	-1.83
20255717	52	-1.44	-2.1	-2.46
20261190	52	-2.6	-4.41	-1.29
20262696	52	-2.32	-1.81	-1.68
20279298	52	-1.88	-3.36	-1.91
20286103	52	-2.15	-2.36	-1.04
20289991	52	-2.81	-2.64	-1.12
20290230	52	-1.37	-3.17	-1.2
20305319	52	-1.36	-2.24	-1.99
20311859	52	-1.4	-2.72	-1.75
20312700	52	-3.71	-3.69	-1.89
20314404	52	-2.98	-3.22	-2.27
20325540	52	-3.76	-1.01	-1.43
20336446	52	-3.38	-1.43	-2.26
20343310	52	-1.97	-2.9	-1.84
20347605	52	-2.38	-1.33	-1.71
20351754	52	-2.36	-3.12	-1.18
20354645	52	-1.95	-1.81	-2
20356272	52	-2.76	-2.04	-1.62
20358631	52	-3.34	-2.47	-1.72
20362171	52	-2.79	-3	-1.02
20365148	52	-2.93	-2.87	-1.48
20366633	52	-1.77	-3.69	-1.14
20370744	52	-2.67	-2.48	-1.92
20371627	52	-2.55	-3.27	-1.8
20381401	52	-2.3	-2.02	-1.48
20381920	52	-1.45	-2.73	-1.99
20382530	52	-2.05	-3.39	-1.87
20383060	52	-3.63	-2.32	-2.11
20385560	52	-3.58	-1.2	-1.77
20385562	52	-3.13	-2.03	-2.06
20385583	52	-3.52	-3.87	-2.05
20396081	52	-1.36	-2.89	-2.15
20397756	52	-2.46	-2.76	-1.93
20399634	52	-3.33	-2.19	-1.27
20410704	52	-2.53	-3.1	-1.37
20411248	52	-2.04	-2.24	-1.61
20417648	52	-2.44	-2.6	-2.42
20418690	52	-2.71	-3.09	-1.51
20422469	52	-3.32	-1.19	-1.32
20427909	52	-3.33	-3.85	-2.16
20431568	52	-2.62	-1.13	-1.79
20434942	52	-2.79	-1.51	-1.09
20436958	52	-2.51	-1.6	-1.49
20245716	53	1.14	1.17	2.2
20251931	53	1.55	1.38	2.04
20254331	53	1.22	1.44	2.42
20258687	53	1.58	1.16	3.02
20264549	53	1	1.2	2.05
20270036	53	1.05	1.56	2.54
20276890	53	1.38	1.07	2.63
20277703	53	1.1	1.07	2.37
20280428	53	1.24	1.59	2.63
20283665	53	1.03	1.38	2.07
20285118	53	1.17	1.25	2.04
20296821	53	1.17	1.78	2.23
20300473	53	1.27	1.21	2.7
20307135	53	1.38	1.66	2.53
20312446	53	1.57	1.42	2.2
20315108	53	1.07	1.65	2.29
20323895	53	1.28	1.3	2.51
20328497	53	1.54	1.36	2.52
20345922	53	1.05	1.44	2.2
20367346	53	1.02	1.34	2.78
20368691	53	1.51	1.24	2.57
20376937	53	1.11	1.34	2.11
20382390	53	1.3	1.49	2.21
20415429	53	1.09	1.62	2.68
20436498	53	1.26	1.36	2.45
20229658	54	-3.4	-2.06	-1.56
20240865	54	-3.71	-3.15	-1.54
20244431	54	-3.92	-3.44	-1.77
20244622	54	-3.8	-2.86	-1.76
20244734	54	-3.46	-3.59	-1.56
20244982	54	-2.88	-4.02	-2.01
20249258	54	-4.66	-2.68	-1.79
20250871	54	-3.74	-3.23	-1.15
20253059	54	-3.86	-3.86	-1.05
20258655	54	-2.81	-4.45	-1.08
20258748	54	-3.31	-1.8	-1.61
20260633	54	-3.17	-3.58	-1.26
20275426	54	-4.28	-3.05	-1.09
20282767	54	-2.61	-2.45	-1.95
20283904	54	-3.19	-2.21	-1.2
20284802	54	-3.59	-2.62	-1.45
20306885	54	-2.13	-2.92	-1.03
20308868	54	-2.29	-3.92	-1.38
20309940	54	-3.73	-3.1	-1.37
20313766	54	-4.98	-3.08	-1.69
20321593	54	-4.26	-2.96	-1.47
20323545	54	-3.32	-2.84	-1.26
20325248	54	-3.12	-3.76	-1.39
20333287	54	-4.46	-2.85	-1.82
20335071	54	-2.55	-3.13	-1.47
20341092	54	-2.86	-2.1	-1.46
20341751	54	-4.64	-3.47	-1.04
20342060	54	-2.71	-2.28	-1.49
20344043	54	-3.2	-3.44	-1.45
20347669	54	-4.17	-2.63	-2.03
20353798	54	-4.27	-3.44	-1.83
20360531	54	-3.18	-3.36	-1.97
20364681	54	-2.88	-3.14	-2.01
20366292	54	-2.72	-3.24	-1.2
20371229	54	-3.52	-4.43	-1.09
20375948	54	-4.48	-4.04	-1.6
20376554	54	-3.91	-3.9	-1.08
20392617	54	-2.86	-3.64	-1.51
20405966	54	-2.91	-2.32	-1.05
20415982	54	-4	-2.63	-1.22
20417349	54	-3.66	-4.06	-1.62
20422542	54	-2	-2.86	-1.38
20426260	54	-2.34	-3.5	-1.96
20434988	54	-4.33	-3.06	-1.37
20229717	55	2.7	2.41	1.06
20229737	55	2.73	2.81	1
20229923	55	1.91	2.08	1.09
20230033	55	2.43	2.12	1.35
20247234	55	2.02	2.96	1.18
20251350	55	1.55	2.91	1.13
20260105	55	3.1	2.23	1.3
20277116	55	2.24	2.74	1.11
20284674	55	2.96	2.48	1.18
20288503	55	1.93	2.75	1.23
20292963	55	3.03	2.74	1.46
20331790	55	2.38	3.03	1.22
20336107	55	3.5	2.06	1.28
20338644	55	3.33	1.77	1.02
20341876	55	1.69	2.49	1.54
20345168	55	2.98	2.4	1.18
20345931	55	2.12	3.06	1.01
20347936	55	1.97	2.61	1.12
20350799	55	2.65	1.68	1
20356903	55	2.76	2.74	1.37
20370682	55	2.92	1.78	1.28
20382612	55	2.51	2.5	1.33
20388169	55	2.9	2.72	1.1
20392421	55	1.64	2.1	1.34
20404112	55	2.41	2.37	1.26
20413827	55	3	2.62	1.58
20414038	55	2.67	2.53	1.07
20414251	55	1.66	2.28	1.57
20414451	55	3	1.43	1.55
20416477	55	2.3	1.72	1.13
20419027	55	2.07	3.05	1.22
20422002	55	2.12	2.55	1.18
20232845	56	-1.37	-2.34	2.05
20239410	56	-1.51	-1.28	2.76
20242837	56	-1.99	-1.22	2.7
20244257	56	-1.02	-1.36	2.07
20250621	56	-1.85	-1.1	2.2
20266176	56	-1.44	-1.38	2.39
20266576	56	-1.06	-1.6	2.31
20268949	56	-1.6	-1.96	2.14
20274232	56	-1.37	-1.13	2.32
20283870	56	-1.65	-1.38	2.01
20319104	56	-1.78	-1.47	2.27
20327427	56	-1.42	-1.12	2
20328675	56	-1.05	-1.15	2.7
20333593	56	-1.43	-1.76	2.02
20335935	56	-1.61	-1.17	2
20346456	56	-1.22	-1.25	2.03
20350452	56	-1.32	-1.5	2.03
20360375	56	-1.01	-1.13	2.27
20370628	56	-1.69	-1.2	2.04
20380134	56	-1.83	-2	2.24
20382458	56	-1.67	-1.66	2.11
20383839	56	-1.56	-1.51	2.08
20385265	56	-1.58	-1.89	2.4
20386101	56	-1.53	-1.12	2.12
20386712	56	-1.64	-1.19	2.17
20395895	56	-1.21	-1.7	2.42
20396344	56	-1.78	-1.48	2.33
20400160	56	-1.59	-1.05	2.3
20409936	56	-2.05	-1.63	2.35
20410424	56	-1.29	-1.63	2.04
20415159	56	-2.02	-1.64	2.05
20420406	56	-1.46	-1.5	2.32
20426842	56	-1.35	-1.02	2.07
20435042	56	-1.51	-1.59	2
20230560	57	-4.62	-3.39	2.25
20236571	57	-4.05	-2.5	1.68
20250610	57	-4.62	-1.65	1.79
20261842	57	-3.62	-4.23	1.9
20265337	57	-1.61	-1.84	2.02
20267089	57	-3.37	-3.28	1.87
20283746	57	-1.99	-3.02	2.26
20285588	57	-2.51	-3.59	2.14
20297479	57	-4.25	-1.73	1.34
20298811	57	-4.65	-3.77	1.76
20303610	57	-4.34	-1.58	1.48
20315406	57	-4.2	-1.96	1.64
20347522	57	-3.5	-4.38	1.8
20348158	57	-1.95	-2.13	2.16
20357426	57	-3.26	-4.33	2.06
20359729	57	-3.55	-4.28	2
20365715	57	-3.21	-2.5	1.28
20366022	57	-4.06	-2.11	1.53
20403369	57	-1.52	-3.7	1.98
20414715	57	-2.09	-4.5	2.27
20415960	57	-2.78	-3.3	2.61
20416136	57	-2.45	-2.89	1.07
20434052	57	-3.94	-2.76	1.39
20435478	57	-1.14	-3.86	2.18
20437182	57	-1.76	-3.42	2.16
20251548	58	2.23	1.69	1.25
20256054	58	2.18	1.2	1.07
20259740	58	2.13	1.53	1.42
20261663	58	2.08	1.43	1.17
20274656	58	1.93	2.05	1.09
20288198	58	2.17	1.43	1.41
20292908	58	2.15	1.15	1.22
20295432	58	2.04	1.43	1.15
20297475	58	2.26	1.74	1.21
20297792	58	2	2.14	1.1
20304879	58	2	1.75	1.24
20307894	58	2.27	1.34	1.18
20308045	58	2.58	1.63	1.24
20320138	58	2.44	2.04	1.31
20321394	58	2.23	1.94	1.06
20323382	58	2.28	1.76	1.06
20325969	58	2.32	1.74	1.56
20338738	58	1.92	2.02	1.41
20347062	58	2.46	1.64	1.16
20348590	58	2.41	1.36	1.06
20351720	58	2.15	1.38	1.18
20355160	58	2.48	1.71	1.31
20361472	58	2.2	1.54	1.39
20366076	58	2.37	1.9	1.52
20368147	58	2.31	1.73	1.11
20370045	58	2.07	1.94	1.52
20374491	58	2.57	1.79	1.79
20375392	58	2.31	1.52	1.37
20383845	58	2.28	2.06	1.28
20385350	58	2	1.87	1.41
20400127	58	2.01	1.86	1.45
20415611	58	2.2	2.09	1.28
20422081	58	2.3	1	1.19
20430728	58	2.17	2.11	1.07
20239417	59	-2.97	-3.22	3.08
20242110	59	-3.46	-3.96	2.62
20263839	59	-3.32	-3.88	3.12
20276702	59	-3.57	-3.75	3.41
20283309	59	-3.41	-3.06	3.43
20290040	59	-2.23	-2.61	1.99
20294860	59	-2.58	-5.09	3.23
20295349	59	-3.78	-3.47	3.13
20297046	59	-2.47	-3.03	1.04
20316172	59	-2.32	-2.77	3.38
20332761	59	-2.66	-3.5	2.95
20336222	59	-3.12	-4.13	1.44
20340832	59	-3.93	-3.17	1.39
20351955	59	-3.86	-3.19	1.44
20353328	59	-2.14	-2.02	1.2
20354576	59	-4.19	-3.52	2.45
20358173	59	-3.47	-2.63	3.17
20360627	59	-3.76	-3.66	2.56
20369731	59	-2.97	-3.53	1.13
20370270	59	-4.08	-3.77	1.97
20377670	59	-4.31	-1.3	2.61
20380064	59	-3.46	-2.94	2.13
[truncated: 4,091 more rows]
